# Supplementary material for: Bacillus subtilis, the model Gram‐positive bacterium: 20 years of annotation refinement
Source: Microb Biotechnol. 2017 Dec 26;11(1):3–17. doi: 10.1111/1751-7915.13043 (PMC5743806; doi:10.1111/1751-7915.13043)
Supplement: Supplementary file 1 — Table S1. The extended Bacillus subtilis paleome [file MBT2-11-3-s001.xlsx]

## Sheet: paleome_Bs.txt
Gene Name	Product	Genes	UU	Comme,t
	DNA replication recombination maintenance repair
dnaA	chromosomal replication initiator informational ATPase	BSU00010	MMSYN1_0001
dnaD	DNA-remodelling primosomal protein	BSU22350	MMSYN1_0352
dnaG	DNA primase	BSU25210	MMSYN1_0406
dnaEC	DNA polymerase III alpha subunit	BSU29230	MMSYN1_0612
polC	DNA polymerase III (alpha subunit)	BSU16580	MMSYN1_0303
dnaB	helicase loading protein; replication initiation membrane attachment protein	BSU28990	MMSYN1_0609
dnaC	replicative DNA helicase	BSU40440	MMSYN1_0834
dnaN	DNA polymerase III, beta subunit	BSU00020	MMSYN1_0002
dnaX	DNA polymerase III, gamma and tau subunit	BSU00190	MMSYN1_0047
gyrA	DNA gyrase, A subunit	BSU00070	MMSYN1_0007
gyrB	DNA gyrase, B subunit	BSU00060	MMSYN1_0006
topA	DNA topoisomerase I	BSU16120	MMSYN1_0859
holB	DNA polymerase III clamp loader delta' subunit	BSU00310	MMSYN1_0044
holA	DNA polymerase III clamp loader delta subunit	BSU25560	MMSYN1_0826
ligA	DNA ligase (NAD-dependent)	BSU06620	MMSYN1_0690
pcrA (yerF, uvrD)	ATP-dependent DNA helicase (resolves head on conflicts)	BSU06610	MMSYN1_0695
exnP	5\'-3\' exonuclease domain of DNA polymerase I	BSU29090	MMSYN1_0097
polA	DNA polymerase I	BSU22010	MMSYN1_0611
parE	subunit B of DNA topoisomerase IV (ATP-dependent)	BSU18090	MMSYN1_0452
parC	subunit A of DNA topoisomerase IV (ATP-dependent)	BSU18100	MMSYN1_0453
parA	chromosome partitioning protein;	BSU40970	[MMSYN1_0572]
rnhB	ribonuclease HII	BSU16060	[MMSYN1_0367]	multiple isoforms
nth	endonuclease III, apurinic apyrimidic DNA lyase	BSU22340
nfo	type IV apurinic/apyrimidinic endonuclease	BSU25130	MMSYN1_0109
ung	uracil-DNA glycosylase	BSU37970	[MMSYN1_0436]
dinG	damage inducible ATP-dependent 3'-5' nuclease	BSU22400	{MMSYN1_0357}	cinA
ssbA	sIngle strand binding protein A	BSU40900	MMSYN1_0026
ssbB	sIngle strand binding protein B	BSU36310	[MMSYN1_0558]
recA	Multifunctional recombination and DNA repair protein	BSU16940	[MMSYN1_0358]
recDB	5'-3' helicase associated to SSB; exonuclease V	BSU27480	[MMSYN1_0454]
recG	Probable ATP-dependent DNA helicase	BSU15870
recN	DNA repair and genetic recombination	BSU24240	MMSYN1_0388?
recR	DNA repair and genetic recombination	BSU00210	MMSYN1_0046
recO	DNA double strand break repair and homologous recombination factor	BSU25280	MMSYN1_0404
recU	Holliday junction resolvase	BSU22310	[MMSYN1_0351]
ruvA	Holliday junction DNA helicase	BSU27740	[MMSYN1_0483]
ruvB	Holliday junction DNA helicase	BSU27730	[MMSYN1_0484]
uvrA	Excinuclease ABC (subunit A)	BSU35160	MMSYN1_0824
uvrB	Excinuclease ABC (subunit B)	BSU35170	MMSYN1_0825
uvrC	Excinuclease ABC (subunit C)	BSU28490	MMSYN1_0254
codV	site-specific tyrosine recombinase for chromosome partitioning	BSU16140
xseA	Exonuclease VII, large subunit , subunit of Exonuclease VII	BSU24300	MMSYN1_0106
xseB	exodeoxyribonuclease VII (small subunit)	BSU24290	MMSYN1_0105
ebfC (yaaK)	nucleoid-associated broad specificity regulator; sensitive to ClpYQ proteolysis	BSU00200
rarA (mgsA)	DNA-dependent ATPase active at replication forks	BSU27530	[MMSYN1_0395]
radA	DNA repair protein; 6-O-methylguanine-DNA methyltransferase	BSU00870		absent as other repair proteins
mutS	DNA mismatch repair recognition factor	BSU17040
mutL	DNA mismatch repair endonuclease	BSU17050
mutM	formamidopyrimidine-DNA glycosylase; 5-hydroxymethyl-uracil DNA-glycosylase	BSU29080	[MMSYN1_0610]
rdgB (ysnA)	deoxyinosine/deoxyxanthosine triphosphate pyrophosphatase, promiscuous	BSU28360	[MMSYN1_0549]
polYA	DNA-damage lesion bypass DNA polymerase	BSU23870	[MMSYN1_0489]
ywfO	putative metal-dependent nucleotide (pyro)phosphohydrolase; ynzC (ywzC)-ywfO-ywgA regulated by DnaA, UV, MMC, and HPUra; putative modified nucleotide (pyro)phosphohydrolase;	BSU37600	MMSYN1_0127
yyzM	putative nucleic acid binding protein conserved in Mollicutes	BSU40939	MMSYN1_0873
whiA	regulator of transcription / initiation of cell division	BSU34750	MMSYN1_0817
smc	chromosome condensation and segregation ATPase	BSU15940	MMSYN1_0415
scpA	chromosome condensation and partitioning factor	BSU23220	MMSYN1_0327
scpB	chromosome condensation and segregation factor	BSU23210	MMSYN1_0328
Hbs (HuaAB)	HU generic folded DNA stabilisation	BSU22790	MMSYN1_0350
	Transcription initiation elongation termination degradosome
rpoA	RNA polymerase, a subunit	BSU01430	MMSYN1_0645
rpoB	RNA polymerase, b subunit	BSU01070	MMSYN1_0804
rpoC	RNA polymerase, b' subunit	BSU01080	MMSYN1_0803
sigA (rpoD)	RNA polymerase major sigma factor	BSU25200	MMSYN1_0407
rpoE	RNA polymerase (delta subunit) and transcriptional repressor	BSU37160	MMSYN1_0128
greA	transcription elongation factor resolving backtracking / stalling	BSU27320	MMSYN1_0253
rho	transcriptional terminator	BSU37080	[MMSYN1_0576]
nusA	transcription translation coupling factor involved in Rho-dependent transcription termination	BSU16600	MMSYN1_0300
nusG	transcription antitermination pause factor	BSU01010	MMSYN1_0840
rsoA (yvrH)	regulator of sigma-O	BSU33222
mfd	transcription-repair coupling factor	BSU00550
cshA	ATP-dependent RNA helicase; cold shock	BSU04580	MMSYN1_0410	several isoforms
deaD	ATP-dependent RNA helicase	BSU39110	MMSYN1_0410
pnpA	polyribonucleotide nucleotidyltransferase	BSU16690		absent
rnc	ribonuclease III	BSU15930	MMSYN1_0418
rnr	ribonuclease R	BSU33610	MMSYN1_0775
rnjA	ribonuclease J1	BSU14530	MMSYN1_0600
rnjB	dual activity 5\' exo- and endoribonuclease J2	BSU16780	MMSYN1_0257
rny	endoribonuclease Y	BSU16960	MMSYN1_0359
rph	RNase PH; 3'-5' phosphorolytic exoribonuclease	BSU28370		absent
cshB	ATP-dependent RNA helicase; cold shock	BSU25140	MMSYN1_0410
yhaM	3\'-5\' exonuclease	BSU09930	MMSYN1_0437
nrnA	nanoRNase (oligoribonuclease) (3\'-5\'short substrates, 5\'-3\' long substrates), , 3\',5\'-bisphosphate nucleotidase	BSU29250	MMSYN1_0139
pdeB	2\'3\' and 3\'5\' cyclic nucleotide monophosphates phosphodiesterase	BSU16970	MMSYN1_0431
	Translation ribosome maturation
rnpA	protein component of ribonuclease P	BSU41050	MMSYN1_0909
rnmV (yabF)	ribonuclease M5 ribosomal RNA 5S maturase	BSU00410	MMSYN1_0003
rnrY (ybeY)	endonuclease involved in 70S ribosomes quality control	BSU25320	MMSYN1_0402
rsmH (mraW)	16S rRNA m4C1402 methyltransferase	BSU15140	MMSYN1_0524
rlmBB (trmH)	ribosomal RNA methylase	BSU28650	MMSYN1_0448
rlmB (yacO)	23S rRNA (Gm2251)-methyltransferase	BSU00960	MMSYN1_0838	[MMSYN1_0548]
rimF (rsmF, yrrK))	pre-16S ribosomal RNA maturation enzyme	BSU27390	MMSYN1_0215
rimM( ylqE)	16S rRNA processing protein mediates binding to ribosomal protein S19 in the 30S ribosomal subunits	BSU16020	MMSYN1_0363
rimP	ribosome maturation factor	BSU16590	MMSYN1_0301
rsmI (yabC)	16S rRNA 2'-O-ribose C1402 methyltransferase	BSU00360	MMSYN1_0504
rsmD (ylbH)	16S rRNA m2G966 methyltransferase	BSU15010	MMSYN1_0202
rsmG (gidB)	7-methylguanosine methyltransferase (16S rRNA, nucleotide G527)	BSU41000	MMSYN1_0874
rluB	23S rRNA pseudouridine 2633 (=2605 standard) pseudouridine synthase	BSU23160	MMSYN1_0329	also RsuA
rluD	23S rRNA pseudouridine synthase	BSU15460	MMSYN1_0517	MMSYN1_0692
rlmCD	modifies m5U1939 in 23S rRNA	BSU06730	{MMSYN1_0434}	rlmFO
rsgA	GTPase involved in ribosome biogenesis	BSU15780	MMSYN1_0263
rbgA	ribosome biogenesis GTPase A	BSU16050	MMSYN1_0366
rgpH	potassium-dependent GTPase involved in ribosome 30S assembly	BSU25670	[MMSYN1_0488]
ktuS (rpmXB, ybaB)	K-turn RNA binding protein; alternative ribosomal protein L7A	BSU01090		absent
rulR (ymxB)	molecular ruler co-factor for RNA; new fold	BSU16610	MMSYN1_0299
ktuQ (rpmXA, ylxQ, rplGA)	K-turn RNA binding protein	BSU16620	MMSYN1_0298
rsmA (ksgA)	dimethyladenosine 16S ribosomal RNA transferase	BSU00420	MMSYN1_0004
yqxC	putative 2\'-O-ribose RNA methyltransferase	BSU24260	[MMSYN1_0104]
rbfA	ribosome-binding factor A	BSU16650	MMSYN1_0289
engA (der)	GTPase essential for ribosome 50S subunit assembly (maturation of the 50S subunit central protoberance	BSU22840	MMSYN1_0348
engB (ysxC)	GTPase involved in ribosome 50S subunit assembly (maturation of the central 50S protuberance)	BSU28190	MMSYN1_0247
obgE (cgtA)	ppGpp-binding GTPase involved in cell portioning, DNA repair and ribosome assembly	BSU27920	MMSYN1_0377
engD (ychF)	potassium-dependent informational ATPase interacting with 70S ribosome; ROS stress regulator	BSU40920	MMSYN1_0872
era (yqfH)	maturation of 16S RNA and assembly of 30S ribosomal subunit GTPase	BSU25290	MMSYN1_0403
trmL(cspR, ygaR)	tRNA (cytidine(34)-2\'-O)-methyltransferase	BSU08930	[MMSYN1_0403]	[MMSYN1_0548]
trmB	tRNA (guanine-N(7)-)-methyltransferase	BSU29900	[MMSYN1_0156]
trmD	tRNA(m1G37)methyltransferase	BSU16030	MMSYN1_0364
trmE (mnmE)	GTP-binding protein involved in biosynthesis of 5-methilaminomethyl-2-thiouridine	BSU41020	MMSYN1_0081
trmF (mnmG)	tRNA uridine 5-carboxymethylaminomethyl modification enzyme	BSU41010	MMSYN1_0885
trmK	tRNA (adenine(22)-N(1))-methyltransferase	BSU25180	MMSYN1_0408
trmL	tRNA (cytidine(34)-2'-O)-methyltransferase	BSU08930	MMSYN1_0548
trmFO	tRNA:m(5)U-54 methyltransferase	BSU16130	MMSYN1_0434	[MMSYN1_0313]
trmNF (yabB)	tRNA1(Val) (adenine(37)-N6)-methyltransferase	BSU00340	MMSYN1_0043
trmG (thiI)	persulfide ATP pyrophosphatase involved in tRNA modification	BSU29580	MMSYN1_0240
trmU (mnmA)	tRNA-specific 2-thiouridylase	BSU27500	MMSYN1_0387
tsaB (yeaZ)	tRNA(NNU) t(6)A37 threonylcarbamoyladenosine modification; protease involved in TsaD function	BSU05920	MMSYN1_0271
tsaC (ywlC)	tRNA(NNU) t(6)A37 threonylcarbamoyladenosine modification; threonine-dependent ADP-forming ATPase	BSU36950	MMSYN1_0144
tsaD (gcp)	tRNA(NNU) t(6)A37 threonylcarbamoyladenosine modification; glycation binding protein	BSU05940	MMSYN1_0079	mutant sensitive to glycated proteins
tsaE	subunit of N(6)-threonylcarbamoyladenosine (t(6)A) modification at position 37 of ANN-decoding tRNAs	BSU05910	MMSYN1_0270
miaA	tRNA isopentenylpyrophosphate transferase	BSU17330
miaB (ymcB)	Isopentenyl-adenosine A37 tRNA methylthiolase	BSU17010
queA	S-adenosylmethionine tRNA ribosyltransferase	BSU27720
tgt	tRNA-guanine transglycosylase	BSU27710
truA	tRNA pseudouridine(38-40) synthase	BSU01480	MMSYN1_0640
truB (ylxN)	tRNA pseudouridine 55 synthase	BSU16660	MMSYN1_0290
tadA	A34-tRNA adenosine deaminase	BSU00180	[MMSYN1_0048]
dusB	tRNA pseudouridine (38-40) synthase	BSU00810	MMSYN1_0063
ytpR	putative tRNA binding enzyme; linked to sulfur oxidative stress; similar to a Phe tRNA ligase subunit; could be a conserved tRNA G6 methyltransferase	BSU29820	MMSYN1_0615
	Ribosome and translation process
rplA	50S ribosomal protein L1	BSU01030	MMSYN1_0809
rplB	50S ribosomal protein L2	BSU01190	MMSYN1_0668
rplC	50S ribosomal protein L3	BSU01160	MMSYN1_0671
rplD	50S ribosomal protein L4	BSU01170	MMSYN1_0670
rplE	50S ribosomal protein L5	BSU01280	MMSYN1_0659
rplF	50S ribosomal protein L6	BSU01310	MMSYN1_0656
rplI	50S ribosomal protein L9	BSU40500	MMSYN1_0833
rplJ	50S ribosomal protein L10	BSU01040	MMSYN1_0807
rplK	50S ribosomal protein L11	BSU01020	MMSYN1_0810
rplL	50S ribosomal protein L7 / L12	BSU01050	MMSYN1_0819
rplM	ribosomal protein L13	BSU01490	MMSYN1_0638
rpsNA	ribosomal protein S14	BSU01290	MMSYN1_0658
rplO	ribosomal protein L15	BSU01350	MMSYN1_0653
rplP	ribosomal protein L16	BSU01230	MMSYN1_0664
rplQ	ribosomal protein L17	BSU01440	MMSYN1_0644
rplR	ribosomal protein L18	BSU01320	MMSYN1_0655
rplS	ribosomal protein L19	BSU16040	MMSYN1_0365
rplT	ribosomal protein L20	BSU28850	MMSYN1_0198
rplU	ribosomal protein L21	BSU27960	MMSYN1_0501
rplV	ribosomal protein L22	BSU01210	MMSYN1_0666
rplW	ribosomal protein L23	BSU01180	MMSYN1_0669
rplX	ribosomal protein L24	BSU01270	MMSYN1_0660
ctc (rplY)	ribosomal protein L25	BSU00520		absent
rpmA	ribosomal protein L27	BSU27940	MMSYN1_0499
rpmB	ribosomal protein L28	BSU15820	MMSYN1_0422
rpmC	ribosomal protein L29	BSU01240	MMSYN1_0663
rpmD	ribosomal protein L30	BSU01340	MMSYN1_0663
rpmEB	ribosomal protein L31	BSU30700	MMSYN1_0137
rpmF	ribosomal protein L32	BSU15080	MMSYN1_0526
rpmGB	ribosomal protein L33	BSU00990	JCVSYN2_01355
rpmH	ribosomal protein L34	BSU41060	MMSYN1_0910
rpmI	ribosomal protein L35	BSU28860	MMSYN1_0199
rpmJ	ribosomal protein L36	BSU01400	MMSYN1_0648
rpsB	ribosomal protein S2	BSU16490	MMSYN1_0540
rpsC	ribosomal protein S3	BSU01220	MMSYN1_0665
rpsD	ribosomal protein S4	BSU29660	MMSYN1_0238
rpsE	ribosomal protein S5	BSU01330	MMSYN1_0654
rpsF	ribosomal protein S6	BSU40910	MMSYN1_0027
rpsG	ribosomal protein S7	BSU01110	MMSYN1_0149
rpsH	ribosomal protein S8	BSU01300	MMSYN1_0657
rpsI	ribosomal protein S9	BSU01500	MMSYN1_0658
rpsJ	ribosomal protein S10	BSU01150	MMSYN1_0672
rpsK	ribosomal protein S11	BSU01420	MMSYN1_0646
rpsL	ribosomal protein S12	BSU01100	MMSYN1_0148
rpsM	ribosomal protein S13	BSU01410	MMSYN1_0647
rpsNA	ribosomal protein S14	BSU01290	MMSYN1_0658
rpsO	ribosomal protein S15	BSU16680	MMSYN1_0294
rpsP	ribosomal protein S16	BSU15990	MMSYN1_0362
rpsQ	ribosomal protein S17	BSU01250	MMSYN1_0662
rpsR	ribosomal protein S18	BSU40890	MMSYN1_0025
rpsS	ribosomal protein S19	BSU01200	MMSYN1_0667
rpsT	ribosomal protein S20	BSU25550	MMSYN1_0082
rpsU	ribosomal protein S21	BSU25410	MMSYN1_0482
prmA (yqeT)	L11 methyltransferase	BSU25450
rppA	ribosomal protein L27 specific N-terminal end cysteine protease	BSU27950	MMSYN1_0500
alaS	alanyl-tRNA synthase	BSU27410	MMSYN1_0163
argS	arginyl-tRNA synthase	BSU37330	MMSYN1_0535
asnS	asparaginyl-tRNA synthase	BSU22360	MMSYN1_0076
aspS	aspartyl-tRNA synthase	BSU27550	MMSYN1_0287
cysS	cysteinyl-tRNA synthase	BSU00940	MMSYN1_0837
gatA	glutamyl-tRNA(Gln) amidotransferase (subunit A)	BSU06680	{MMSYN1_0689}
gatB	glutamyl-tRNA(Gln) amidotransferase (subunit B)	BSU06690	{MMSYN1_0687}
gatC	glutamyl-tRNA(Gln) amidotransferase (subunit C)	BSU06670	{MMSYN1_0688}
gltX	glutamyl-tRNA synthase	BSU00920	MMSYN1_0126
glyS	glycyl-tRNA synthase, beta subunit	BSU25260	{MMSYN1_0405}
glyQ	glycyl-tRNA synthase, alpha subunit	BSU25270	{MMSYN1_0405}
hisS	histidyl-tRNA synthase	BSU27560	MMSYN1_0288
ileS	isoleucyl-tRNA synthase	BSU15430	MMSYN1_0519
lysS	lysyl-tRNA synthetase	BSU00820	MMSYN1_0064
leuS	leucyl-tRNA synthetase	BSU30320	MMSYN1_0064
metS	methionyl-tRNA synthetase	BSU00380	MMSYN1_0287
pheS	phenylalanyl-tRNA synthetase	BSU28640	MMSYN1_0528
pheT	phenylalanyl-tRNA synthetase	BSU28630	MMSYN1_0529
proS	prolyl-tRNA synthetase	BSU16570	MMSYN1_0282
serS	seryl-tRNA synthetase	BSU00130	MMSYN1_0061
thrS	threonyl-tRNA synthetase	BSU28950	MMSYN1_0222
tyrS	tyrosyl-tRNA synthetase	BSU29670	MMSYN1_0613
valS	valyl-tRNA synthetase	BSU28090	MMSYN1_0260
trpS	tryptophanyl-tRNA synthetase	BSU11420	MMSYN1_0308
dayD (yabD)	D-aminoacyl-tRNA deacylase	BSU00390	[MMSYN1_0119]	[MMSYN1_0829]
infA	initiation factor IF-1	BSU01390	MMSYN1_0649
infB	initiation factor IF-2	BSU16630	MMSYN1_0297
infC	initiation factor IF-3	BSU28870	MMSYN1_0200
tufA	elongation factor Tu	BSU01130	MMSYN1_0151
tsf	elongation factor Ts MxD	BSU16500	MMSYN1_0539
tig	prolyl isomerase (trigger factor)	BSU28230	[MMSYN1_0393]
efp	elongation factor P	BSU24450	MMSYN1_0391
fusA	elongation factor G	BSU01120	MMSYN1_0150
lepA	GTP-binding elongation factor	BSU25510	MMSYN1_0285
prfA	peptide chain release factor 1 (RF1)	BSU37010	MMSYN1_0141
prmC (hemK)	N5-glutamine methyltransferase, modulation of release factors activity	BSU37000	MMSYN1_0142
smpB	tmRNA-binding protein	BSU33600	MMSYN1_0776
frr	ribosome recycling factor	BSU16520	MMSYN1_0536
pth	peptidyl-tRNA hydrolase	BSU00530	MMSYN1_0832
ettM	putative energy-sensing inhibitor of translation	BSU07420	[MMSYN1_0118]	several isoforms
hflX	ribosome-splitting GTPase (also ATPase, rescuing stalled ribosomes, E-site binding)	BSU17430
mapA	methionine aminopeptidase	BSU01380	MMSYN1_0650
defA	N-formyl-methionine peptide deformylase	BSU15720	MMSYN1_0201
fmt	methionyl-tRNA formyltransferase	BSU15730	MMSYN1_0390
pepA	aminopeptidase A/I	BSU32050	MMSYN1_0154	[MMSYN1_0190]
pepF	oligoendopeptidase F	BSU11540	[MMSYN1_0188]
dnaJ	Hsp70 co-chaperone	BSU25460	MMSYN1_0541
dnaK	chaperone Hsp70	BSU25470	MMSYN1_0542
grpE	nucleotide exchange factor for DnaK activity (MxD)	BSU25480	MMSYN1_0543
hrcA	transcriptional regulator of heat-shock genes	BSU25490	MMSYN1_0544
groEL	chaperonin large subunit	BSU06030
groES	chaperonin small subunit	BSU06020
lonA	class III heat-shock ATP-dependent LonA protease	BSU28200	MMSYN1_0394
clpP	ATP-dependent Clp protease proteolytic subunit Maxwell's demon	BSU34540
clpX	protein unfolding ATPase required for presentation of proteins to proteases Maxwell's demon	BSU28220
mecA	adaptor protein controlling oligomerization of the AAA+ protein ClpC	BSU11520
clpC	class III stress response-related ATPase degrading arginine phosphorylated-tagged proteins	BSU00860
clpE	ATP-dependent Clp protease (class III stress gene)	BSU13700
ytjP	putative promiscuous peptidase/deacylase, conserved diproline	BSU29980	MMSYN1_0493
ffh	protein component of signal recognition particle (SRP)	BSU15980	MMSYN1_0360
ftsY	signal recognition particle receptor	BSU15950	MMSYN1_0429
secA	preprotein translocase subunit (ATPase)	BSU35300	MMSYN1_0095
secDF			MMSYN1_0412
secE	membrane-embebed preprotein translocase subunit	BSU01000	MMSYN1_0839
secG			MMSYN1_0774
secY	membrane-embebed preprotein translocase subunit	BSU01360	MMSYN1_0652
oxaAA (yidC)	essential for proper integration of ATPase into the membrane	BSU41040
oxaAB (yidC)	Sec-independent factor for membrane protein insertion (YidC/SpoIIIJ family) essentila for ATPase insertion	BSU23890	MMSYN1_0908
ylxM	component of the signal recognition particle (SRP) protein-targeting pathway	BSU15970	MMSYN1_0430
lgt	prelipoprotein diacylglycerol transferase	BSU34990	MMSYN1_0820, MMSYN1_0818
	Division machinery (schizosome)
divIVA gspB	cell-division initiation protein; nucleotide exchange factor of informational NTPase Maxwell's demon	BSU15420	MMSYN1_0353
ftsZ	cytoskeletal cell division protein	BSU15290	[MMSYN1_0522]
ftsW	cell-division protein; transporter of lipid-linked cell wall precursors	BSU14850	no wall
ftsL	cell-division protein	BSU15150
sepF	cell division machinery factor	BSU15390	[MMSYN1_0521]
ftsH (hflB)	ATP-dependent membrane protease involved in cell division; PPG conserved in ATP binding sites	BSU00690	MMSYN1_0039
	ATP synthase
atpA	ATP synthase alpha chain	BSU36830	MMSYN1_0792
atpB	ATP synthase A chain	BSU36870	MMSYN1_0796
atpC	ATP synthase epsilon chain	BSU36800	MMSYN1_0859
atpD	ATP synthase beta chain	BSU36810	MMSYN1_0790
atpE	ATP synthase C chain	BSU36860	MMSYN1_0795
atpF	ATP synthase B chain	BSU36850	MMSYN1_0794
atpG	ATP synthase gamma chain	BSU36820	MMSYN1_0791
atpH	ATP synthase delta chain	BSU36840	MMSYN1_0793
	Transport
ecfA	energizing coupling factor of ABC influx transporter (ATP-binding protein)	BSU01450	MMSYN1_0643
ecfAB	energizing coupling factor of ABC influx transporter (ATP-binding protein)	BSU01460	MMSYN1_0642
ecfT	permease component of the EcfAB influx transporters	BSU01470	MMSYN1_0641
ecfS	Ecf-activated coenzyme transporter (e.g. ThiT)	several partners	MMSYN1_0822
nupQ	permease of ABC guanosine transporter	BSU31570	MMSYN1_0008
nupO	guanosine ABC transporter (ATP-binding protein)	BSU31550	MMSYN1_0010
nupP	permease of ABC guanosine transporter	BSU31560	MMSYN1_0009
nupN	lipoprotein involved in guanosine transport	BSU31540	MMSYN1_0011
ktrD	K+-transporting ATPase	BSU13500	MMSYN1_0685
ktrC	potassium uptake protein	BSU14510	MMSYN1_0686
phoU	phosphate transport-associated protein	absent	MMSYN1_0428	present in B. cereus
pstBA	phosphate ABC transporter (ATP-binding protein)	BSU24960	MMSYN1_0427
pstC	phosphate ABC transporter (permease)	BSU24980	MMSYN1_0426
pstS	phosphate ABC transporter (phosphate binding lipoprotein)	BSU24990	MMSYN1_0425
pitB	low-affinity inorganic phosphate transporter	BSU12840
mgtE	magnesium transporter	BSU13300	MMSYN1_0787, [MMSYN1_0157]	[MMSYN1_0246]
steT	serine / threonine exchanger (promiscuous exchanges)	BSU12860	MMSYN1_0876, MMSYN1_0878	[MMSYN1_0226]
ptsG	phosphotransferase system (PTS) glucose-specific enzyme II	BSU13890	MMSYN1_0779
ptsH	histidine-containing phosphocarrier protein of the phosphotransferase system (PTS)	BSU13900	MMSYN1_0694
ptsI	phosphotransferase system (PTS) enzyme I	BSU13910	MMSYN1_0233
	peptide transporters	multiple	multiple
	Central carbon metabolism, lipids and phospholipids
eno	enolase	BSU33900	MMSYN1_0213
fbaA	fructose-1,6-bisphosphate aldolase	BSU37120	MMSYN1_0131
gapA	glyceraldehyde 3-phosphate dehydrogenase	BSU33940	MMSYN1_0607
pgm	phosphoglycerate mutase	BSU33910	MMSYN1_0729
lctE (ldh)	L-lactate dehydrogenase	BSU03050	MMSYN1_0475
pfkA	6-phosphofructokinase	BSU29190	MMSYN1_0220
pgi	glucose-6-phosphate isomerase	BSU31350	MMSYN1_0445
pgk	phosphoglycerate kinase	BSU33930	MMSYN1_0606
pykA	pyruvate kinase	BSU29180	MMSYN1_0221
tpiA	triose phosphate isomerase	BSU33920	MMSYN1_0727
ackA	acetate kinase	BSU29470	MMSYN1_0230
pta	phosphotransacetylase	BSU37660	MMSYN1_0229
pdhA	pyruvate dehydrogenase (E1 alpha subunit)	BSU14580	[MMSYN1_0225]
pdhB	pyruvate dehydrogenase (E1 beta subunit)	BSU14590	[MMSYN1_0226]
pdhC	pyruvate dehydrogenase (dihydrolipoamide acetyltransferase E2 subunit) |	BSU14600	MMSYN1_0227
phdD	dihydrolipoamide dehydrogenase E3 subunit of both pyruvate dehydrogenase and 2-oxoglutarate dehydrogenase complexes	BSU14610	MMSYN1_0887
lplJ	lipoate-protein ligase	BSU10250	[MMSYN1_0224]
fakBA (yviA)	fatty acid kinase fatty acid binding subunit A lipid salvage	BSU35480	MMSYN1_0617
fakBB (yitS)	fatty acid kinase fatty acid binding subunit B	BSU11110	MMSYN1_0616
pgcA	alpha-phosphoglucomutase	BSU09310	MMSYN1_0733
rpe	ribulose-phosphate 3-epimerase	BSU15790	MMSYN1_0262
rpiB	ribose 5-phosphate isomerase	BSU36920	MMSYN1_0800
tktA	transketolase	BSU17890	MMSYN1_0316
deoC	eoxyribose-phosphate aldolase	BSU39420	MMSYN1_0732
deoD	purine nucleoside phosphorylase	BSU19630	MMSYN1_0747
cdsA	phosphatidate cytidylyltransferase	BSU16540	MMSYN1_0304
trxBB	ferredoxin-NADP+ reductase (flavodoxin)	BSU32110	MMSYN1_0819
yneF	putative acyltransferase	BSU17910	MMSYN1_0317
gpsA	sn-glycerol-3-phosphate dehydrogenase	BSU22830	[MMSYN1_0349]
plsC	1-acyl-sn-glycerol-3-phosphate acyltransferase	BSU09540	MMSYN1_0512
plsY	acylphosphate:glycerol-3-phosphate O-acyltransferase	BSU18070	MMSYN1_0117
plsX	phosphate:acyl-ACP acyltransferase	BSU15890	MMSYN1_0419
fadD (lcfA)	acyl-CoA synthase	BSU28560
clsA	cardiolipin synthase	BSU36590	MMSYN1_0147
psd	phosphatidylserine decarboxylase	BSU02290
pgsA	CDP-diacylglycerol-glycerol-3-phosphate 3-phosphatidyltransferase	BSU16920	MMSYN1_0875
pssA	phosphatidylserine synthase	BSU02270
	metabolic maintenance
sdaAB	L-serine dehydratase	BSU15850
ridA	aminoacrylate/iminopropionate hydrolase/deaminase	BSU00480	MMSYN1_0712
mtnE	glutamine-dependent aminotransferase (prevents methionine degradation)	BSU13580	MMSYN1_0711
sufL	deglycase; general stress protecting enzyme; protects against methylglyoxal toxicity	BSU27020	MMSYN1_0400	repair of active carbonyl targets
	nucleoside metabolism
dcd	dCTP deaminase (aminopyrimidine deaminase)	_	MMSYN1_0515	tadA [MMSYN1_0048]
gmk	guanylate kinase	BSU15680	MMSYN1_0203
hprT	hypoxanthine phosphoribosyltransferase	BSU00680	MMSYN1_0216	[MMSYN1_0764]
apt	adenine phosphoribosyltransferase	BSU27610	MMSYN1_0413
tmk	thymidylate kinase	BSU00280	MMSYN1_0045
pyrH	uridylate kinase	BSU16510	MMSYN1_0537
cmk	cytidylate kinase	BSU22890	MMSYN1_0347
upp	uracil phosphoribosyltransferase	BSU36890	MMSYN1_0798
udk	uridine kinase	BSU27330	[MMSYN1_0491]
ndk	nucleoside diphosphate kinase	BSU22730
adk	adenylate kinase	BSU01370	MMSYN1_0651
tdk	thymidine kinase	BSU37060	MMSYN1_0140
dck	deoxyadenosine/deoxycytidine kinase deoxyguanosine kinase	BSU00140 BSU00150	MMSYN1_0330
dgk	deoxyguanosine kinase	BSU00140 BSU00150	MMSYN1_0382
relA(rsh)	GTP pyrophosphokinase (RelA/SpoT)	BSU27600	MMSYN1_0414
ppnKA (nadK)	inorganic polyphosphate/ATP-NAD kinase	BSU11610	MMSYN1_0259
nrdE	ribonucleoside-diphosphate reductase (major subunit)	BSU17380	MMSYN1_0771
nrdF	ribonucleoside-diphosphate reductase (minor subunit)	BSU17390	MMSYN1_0773
nrdI	co-factor of ribonucleotide diphosphate reductase	BSU17370	MMSYN1_0772
ppa	inorganic pyrophosphatase	BSU40550	MMSYN1_0344
prsA	phosphoribosylpyrophosphate synthase	BSU00510	MMSYN1_0831
guaC	GMP reductase (NADP-dependent)	BSU32130	[MMSYN1_0050]
pyrG	CTP synthase	BSU37150	MMSYN1_0129
	Coenzyume metabolism
ribD	aminopyrimidine deaminase	BSU23280 BSU25580	MMSYN1_0515
coaA	pantothenate kinase	BSU23760	many promiscuous kinases
pdxK	pyridoxal kinase	BSU38020
ribZC	5-amino-6-ribitylamino-2,4(1H,3H)-pyrimidinedione 5\'-phosphate phosphatase (promiscuous)	BSU11140 + others
coaD	4\'-phospho-pantetheine adenylyltransferase	BSU15020	[MMSYN1_0232]
coaE	dephosphocoenzyme A kinase	BSU29060	[MMSYN1_0103]
coaBC	phosphopantothenate cysteine ligase, 4\'-phospho-pantothenyl-L-cysteine decarboxylase	BSU15700
thiN	thiamine pyrophosphokinase	BSU15800	[MMSYN1_0261]
tenI	thiazole tautomerase	BSU11660	MMSYN1_0494
ribC	bifunctional riboflavin kinase FAD synthase	BSU16670	MMSYN1_0291
ribR	riboflavin kinase		[MMSYN1_0110]
dfrA	dihydrofolate reductase	BSU21810
yqfO	pteridine binding protein	BSU25170	MMSYN1_0409
folC	olyl-polyglutamate synthase	BSU28080	MMSYN1_0823
folD	methylenetetrahydrofolate dehydrogenase; methenyltetrahydrofolate cyclohydrolase	BSU24310	MMSYN1_0684
folN	5-formyltetrahydrofolate cyclo-ligase	BSU24890	MMSYN1_0443
glyA	glycine hydroxymethyltransferase	BSU36900	MMSYN1_0799
metK	methionine adenosyltransferase	BSU30550	MMSYN1_0432
mtnN			MMSYN1_0381
nadE	ammonium-dependent NAD+ synthetase	BSU03130	MMSYN1_0378
pncA	nicotinamidase; NAD salvage pathway	BSU31760	[MMSYN1_0888]
pdp	pyrimidine-nucleoside phosphorylase	BSU39400	[MMSYN1_0734]
hinT(ycfF)	phosphohydrolase, adenosine phosphoramidase	BSU10030	MMSYN1_0438
sufS	cysteine desulfurase (also IscSA, IscsB NifS)	BSU32690, BSU27510	MMSYN1_0441	thiamine maintenance?
sufU	sulfur-transfer protein (Zn(2+)-dependent)	BSU32680	MMSYN1_0442	thiamine maintenance?
yugS	conserved hypothetical protein	BSU31300		in other Tenericutes
yloV	putative enzyme structurally related to dihydroxyacetone/glyceraldehyde kinase	BSU15840	MMSYN1_0420
Supplementary Table 1
This table combines the list of persistent genes in Firmicutes (Fang et al, 2005) together with (in red) genes that co-evolve with PolC (Engelen et al., 2012). Those genes that are present in the first Mycoplasma mycoides synthetic genome are also displayed. When they are dispensable in the streamlined strain Syn 3.0 (Hutchison et al, 2016) they are indicated in square brackets. When the descent …
References
Danchin, A., and Fang, G. (2016) Unknown unknowns: essential genes in quest for function. Microb Biotechnol 9: 530-540.
Engelen, S., Vallenet, D., Medigue, C., and Danchin, A. (2012) Distinct co-evolution patterns of genes associated to bacterial DNA polymerase III DnaE and PolC. BMC Genomics 13: 69.
Fang G, Rocha E, Danchin A. How essential are nonessential genes? Mol Biol Evol. (2005) 22:2147-56
Huang H, Pandya C, Liu C, Al-Obaidi NF, Wang M, Zheng L, Toews Keating S, Aono M, Love JD, Evans B, Seidel RD, Hillerich BS, Garforth SJ, Almo SC, Mariano PS, Dunaway-Mariano D, Allen KN, Farelli JD. Panoramic view of a superfamily of phosphatases through substrate profiling. Proc Natl Acad Sci U S A. (2015) 112:E1974-83
Hutchison, C.A., 3rd, Chuang, R.Y., Noskov, V.N., Assad-Garcia, N., Deerinck, T.J., Ellisman, M.H. et al. (2016) Design and synthesis of a minimal bacterial genome. Science 351: aad6253
